# Supplementary material for: Primitive Oligomeric RNAs at the Origins of Life on Earth
Source: Int J Mol Sci. 2023 Jan 23;24(3):2274. doi: 10.3390/ijms24032274 (PMC9916791; doi:10.3390/ijms24032274)
Supplement: Supplementary file 1 [file ijms-24-02274-s001.zip]

Archive with 1 entries (1 files):
- ijms-2136505-supplementary.pdf
